# Supplementary material for: Super-Resolution Imaging of Neuronal Structures with Structured Illumination Microscopy
Source: Bioengineering (Basel). 2023 Sep 13;10(9):1081. doi: 10.3390/bioengineering10091081 (PMC10525192; doi:10.3390/bioengineering10091081)
Supplement: Supplementary file 1 [file bioengineering-10-01081-s001.zip]

Archive with 1 entries (1 files):
- bioengineering-2617271-supplementary.pdf
